# Supplementary material for: Characterisation of the changing genomic landscape of metastatic melanoma using cell free DNA
Source: NPJ Genom Med. 2017 Sep 4;2:25. doi: 10.1038/s41525-017-0030-7 (PMC5654504; doi:10.1038/s41525-017-0030-7)
Supplement: Supplementary file 4 — Supplementary Table 2 [file 41525_2017_30_MOESM4_ESM.xlsx]

## Sheet: Sheet1
Supplementary Table 2: Variants that were not verified using TSP1 in plasma 001 or the biopsy sample.
Gene	Plasma 001 - TSP1
	VAF	Coverage
OR2T10 *	0	1386
STRAP *	0	5701
BEST3 *	0	6476
PTPRT *	0	6734
PDHA2 *	0	6838
HOXA2 *	0	7972
EIF4H *	0	7731
PTPRQ ~	0.02	6299
DISP2 ~	0.01	7991
OR2F1 ~	0.04	6567
* Indicate variants not verified in plasma 001.
~ Indicates variants that were not detectable in the biopsy but were verified in plasma 001.
