# Supplementary material for: Characterisation of the changing genomic landscape of metastatic melanoma using cell free DNA
Source: NPJ Genom Med. 2017 Sep 4;2:25. doi: 10.1038/s41525-017-0030-7 (PMC5654504; doi:10.1038/s41525-017-0030-7)
Supplement: Supplementary file 6 — Supplementary Table 4 [file 41525_2017_30_MOESM6_ESM.xlsx]

## Sheet: Sheet1
Supplementary Table 4: Variants that were not verified using TSP2 in plasma 010 or the biopsy sample.
Gene	Plasma 010 TSP2
	VAF	Coverage
RP11-110A12.2.1 *	0	558
ASAH2 ~	0.016	2579								̾
HTR3B ~	0.062819	5096			̾
ATP8A2 ~	0.022	1025
INO80 ~	0.04329	232							̾̾̾
HECW2 ~	0.0429749	5701
CDH4 ~	0.11	217							̾
UGT2A1 ~	0.024	3007
TRIM61 ~	0.0540114	3161
CYB5R4 ~	0.058	937
RNF146 ~	0.044	4033
* Indicates the variant not verified in plasma 010.
~ Indicates variants that were not detectable in the biopsy but were verified in plasma 010.
